# Supplementary material for: Early and rapid diagnosis of Chlamydia psittaci pneumonia by tNGS in six patients: a case series
Source: Front Med (Lausanne). 2024 Nov 27;11:1491838. doi: 10.3389/fmed.2024.1491838 (PMC11631597; doi:10.3389/fmed.2024.1491838)
Supplement: Supplementary file 2 [file Table_2.XLSX]

## Sheet: Sheet1
amplicon_id	amplicon_note	amplicon_sequence
amplicon 1	Chlamydia psittaci	TCTACAAACCCATCCAAATATCACTCTTATAGGAGAAGAAATCGCAGAAAAGAATGTGCCTCTAAATACGATAATC
amplicon 2	Chlamydia psittaci	TGGGATCGCTTCGACATTTTCTGCACCTTAGGGGCATCCAATGGATACTTCAAATCAAGTTCGGCTGCATTCAACT
amplicon 3	Chlamydia psittaci	ATGCAACTTCCTAACGTAGGCATTACCCAAGGTGTTGTGGAATTTTATACAGACACATCATTTTCTTGGAGCGTAG
